# Supplementary material for: Timing of administration of prophylactic antibiotics for caesarean section: a systematic review and meta-analysis
Source: BJOG. 2012 Nov 6;120(6):661–9. doi: 10.1111/1471-0528.12036 (PMC3654161; doi:10.1111/1471-0528.12036)
Supplement: Supplementary file 2 [file bjo0120-0661-SD2.txt]

Appendix S1. Medline search strategy(correspondingMeSHterms were included) 
 
1.  Caesarean
2. Caesareansection
3.  Caesareandelivery
4.  Abdominal delivery 
5.  1 or2or3 or4
6.  Antibiotics orantimicrobials
7.  Antibiotics orprophylaxis
8.  Prophylactic antibiotics
9.  7 and 8
10.9 and 6
11.5 and 10
 
Finalresults were limited to clinicaltrials.
 
